# Supplementary material for: Selective Oxidation of Benzo[d]isothiazol-3(2H)-Ones Enabled by Selectfluor
Source: Molecules. 2024 Aug 17;29(16):3899. doi: 10.3390/molecules29163899 (PMC11357611; doi:10.3390/molecules29163899)
Supplement: Supplementary file 1 [file molecules-29-03899-s001.zip]

Archive with 1 entries (1 files):
- molecules-3146555-supplementary.pdf
